# Supplementary material for: Apobec2 deficiency causes mitochondrial defects and mitophagy in skeletal muscle
Source: FASEB J. 2017 Nov 16;32(3):1428–39. doi: 10.1096/fj.201700493R (PMC5892721; doi:10.1096/fj.201700493R)
Supplement: Supplementary file 2 [file fj.201700493R.st1.xlsx]

## Sheet: Sheet1
Table 1 List of metabolites measured by CE-TOF-MS.
ID	HMT DB				Concentration (nmol/g)										Comparative Analysis
	Compound name	Pathway Label	KEGG ID	HMDB ID	Wild-type			Apobec2-/-			Wild-type		Apobec2-/-		WT vs KO
					WT-TA-1	WT-TA-2	WT-TA-3	KO-TA-1	KO-TA-2	KO-TA-3	Mean	S.D.	Mean	S.D.	Ratio ¶	p-value ||
A_0001	NAD+	NAD+	C00003	HMDB00902	453.089	397.288	357.685	499.13	340.098	354.325	402.687	47.9306	397.851	87.9983	0.987989	0.9385
A_0002	cAMP	cAMP	C00575	HMDB00058	0.555212	0.51529	0.358139	0.405387	0.633098	0.437091	0.476214	0.104186	0.491859	0.12334	1.03285	0.87507
A_0003	cGMP	cGMP	C00942	HMDB01314	0.210131	0.0281837	N.D.	N.D.	0.00224056	0.0117497	0.119157	0.128656	0.00699512	0.00672397	0.0587049	0.43342
A_0004	Xanthine	Xanthine	C00385	HMDB00292	3.10066	5.48477	1.75658	7.13603	7.08426	1.9521	3.44734	1.88812	5.39079	2.97811	1.56376	0.40287
A_0005	NADH	NADH	C00004	HMDB01487	8.90728	9.1833	9.03928	13.1596	8.81696	7.50294	9.04329	0.138054	9.8265	2.96039	1.08661	0.69188
A_0006	ADP-ribose	ADP-Rib	C00301	HMDB01178	50.6489	46.0356	23.017	47.6079	54.0729	44.1778	39.9005	14.8023	48.6195	5.02452	1.21852	0.41927
A_0007	Mevalonic acid	Mevalonic acid	C00418,C02104	HMDB00227	N.D.	N.D.	N.D.	N.D.	N.D.	N.D.	N.D.	N.A.	N.D.	N.A.	N.A.	N.A.
A_0008	UDP-glucose	UDP-Glc	C00029	HMDB00286	15.6981	20.7207	13.1906	17.6675	14.564	15.6168	16.5365	3.83443	15.9494	1.57831	0.9645	0.82398
A_0009	Uric acid	Uric acid	C00366	HMDB00289	3.5753	5.91609	N.D.	4.4948	4.5638	0.657914	4.74569	1.65519	3.23884	2.23541	0.682479	0.45432
A_0010	IMP	IMP	C00130	HMDB00175	328.383	617.014	180.323	667.64	437.669	193.221	375.24	222.084	432.843	237.246	1.15351	0.77421
A_0011	NADP+	NADP+	C00006	HMDB00217	10.607	11.2107	8.5839	13.1079	9.43753	10.4019	10.1339	1.37583	10.9825	1.90282	1.08374	0.5684
A_0012	Sedoheptulose 7-phosphate	S7P	C05382	HMDB01068	N.D.	N.D.	N.D.	N.D.	N.D.	N.D.	N.D.	N.A.	N.D.	N.A.	N.A.	N.A.
A_0013	Glucose 6-phosphate	G6P	C00668,C01172,C00092	HMDB01401	1019.47	1554.18	1053.17	1707.86	1402.49	1159.44	1208.94	299.464	1423.26	274.797	1.17728	0.41309
A_0014	Fructose 6-phosphate	F6P	C05345,C00085	HMDB00124	349.004	536.683	333.023	552.747	424.177	393.371	406.237	113.252	456.765	84.5377	1.12438	0.57182
A_0015	Fructose 1-phosphate	D-F1P	C01094,C02976	HMDB01076	16.854	70.4876	37.2977	41.5179	49.2166	60.5555	41.5464	27.0681	50.43	9.57659	1.21382	0.63608
A_0016	Galactose 1-phosphate	Gal1P	C00446	HMDB00645	3.69181	5.37109	0.524029	4.17881	3.31782	N.D.	3.19564	2.46133	3.74832	0.608812	1.17295	0.74074
A_0017	Glucose 1-phosphate	G1P	C00103	HMDB01586	81.5572	150.42	82.8351	120.422	116.902	108.344	104.937	39.394	115.223	6.21161	1.09802	0.69696
A_0018	Acetoacetyl CoA	AAcCoA	C00332	HMDB01484	N.D.	N.D.	N.D.	N.D.	N.D.	N.D.	N.D.	N.A.	N.D.	N.A.	N.A.	N.A.
A_0019	Acetyl CoA	AcCoA	C00024	HMDB01206	0.830678	1.12607	0.763861	1.60508	0.832844	0.603846	0.906871	0.192752	1.01392	0.524606	1.11805	0.7656
A_0020	Folic acid	Folic acid	C00504	HMDB00121	N.D.	N.D.	N.D.	N.D.	N.D.	N.D.	N.D.	N.A.	N.D.	N.A.	N.A.	N.A.
A_0021	Ribose 5-phosphate	R5P	C00117	HMDB01548	5.25519	5.75202	2.01217	3.72582	5.98869	4.1613	4.33979	2.03103	4.62527	1.20067	1.06578	0.84648
A_0022	CoA	CoA	C00010	HMDB01423	3.47584	3.65564	2.47973	5.03388	3.49861	4.51444	3.20373	0.633422	4.34898	0.780896	1.35747	0.1228
A_0023	Ribose 1-phosphate	R1P	C00620	HMDB01489	2.57694	6.45899	0.545278	8.02797	14.1904	2.03805	3.19373	3.00472	8.08546	6.07636	2.53166	0.30206
A_0024	Ribulose 5-phosphate	Ru5P	C00199,C01101	HMDB00618	6.04653	7.4528	3.02444	4.56296	8.0838	4.7286	5.50792	2.26278	5.79178	1.98667	1.05154	0.87834
A_0025	Xylulose 5-phosphate	X5P	C00231,C03291	HMDB00868	N.D.	N.D.	N.D.	N.D.	N.D.	N.D.	N.D.	N.A.	N.D.	N.A.	N.A.	N.A.
A_0026	Erythrose 4-phosphate	E4P	C00279,C03604	HMDB01321	N.D.	N.D.	N.D.	N.D.	N.D.	N.D.	N.D.	N.A.	N.D.	N.A.	N.A.	N.A.
A_0027	HMG CoA	HMG-CoA	C00356	HMDB01375	N.D.	N.D.	N.D.	N.D.	N.D.	N.D.	N.D.	N.A.	N.D.	N.A.	N.A.	N.A.
A_0028	Glyceraldehyde 3-phosphate	Glyceraldehyde 3-phosphate	C00118,C00661	HMDB01112	N.D.	N.D.	N.D.	N.D.	3.333	N.D.	N.D.	N.A.	3.333	N.A.	1<	N.A.
A_0029	NADPH	NADPH	C00005	HMDB00221	4.23644	3.46531	4.09047	6.33423	4.65855	3.74065	3.93074	0.40963	4.91114	1.31511	1.24942	0.32529
A_0030	Malonyl CoA	Malonyl-CoA	C00083	HMDB01175	N.D.	N.D.	N.D.	N.D.	N.D.	N.D.	N.D.	N.A.	N.D.	N.A.	N.A.	N.A.
A_0031	Phosphocreatine	Phosphocreatine	C02305	HMDB01511	1969.02	1387.04	2029.37	3268.78	2604.05	2030.4	1795.15	354.714	2634.41	619.748	1.46752	0.12933
A_0032	XMP	XMP	C00655	HMDB01554	N.D.	N.D.	N.D.	N.D.	N.D.	N.D.	N.D.	N.A.	N.D.	N.A.	N.A.	N.A.
A_0033	Dihydroxyacetone phosphate	DHAP	C00111	HMDB01473	98.4857	190.38	58.9723	115.022	170.858	73.118	115.946	67.4213	119.666	49.0352	1.03209	0.94244
A_0034	Adenylosuccinic acid	Succinyl AMP	C03794	HMDB00536	4.83864	6.7661	1.92168	6.89707	3.9634	2.91457	4.50881	2.439	4.59168	2.06425	1.01838	0.96638
A_0035	Fructose 1,6-diphosphate	F1,6P	C00354	HMDB01058	125.713	189.045	141.285	202.89	262.643	133.372	152.014	33.0011	199.635	64.6968	1.31326	0.33924
A_0036	6-Phosphogluconic acid	6-PG	C00345	HMDB01316	5.66567	5.46464	3.89561	5.5076	5.21704	3.68376	5.00864	0.969141	4.8028	0.979947	0.958903	0.80865
A_0037	N-Carbamoylaspartic acid	Carbamoyl-Asp	C00438	HMDB00828	N.D.	0.0766472	N.D.	N.D.	N.D.	0.046611	0.0766472	N.A.	0.046611	N.A.	0.608123	N.A.
A_0038	PRPP	PRPP	C00119	HMDB00280	7.1931	8.9233	3.41899	11.1109	7.73012	8.80733	6.5118	2.81469	9.21611	1.72704	1.41529	0.24277
A_0039	2-Phosphoglyceric acid	2-PG	C00631	HMDB03391	3.34102	5.8561	5.23505	11.7483	14.3229	5.64238	4.81072	1.31013	10.5712	4.45835	2.19742	0.14596
A_0040	2,3-Diphosphoglyceric acid	Diphosphoglycerate	C01159	HMDB01294	1.68303	N.D.	3.25504	14.5481	17.4952	5.65983	2.46904	1.11158	12.5677	6.16122	5.09013	0.098863
A_0041	3-Phosphoglyceric acid	3-PG	C00197	HMDB00807	37.4277	55.5971	53.5777	120.528	147.592	61.1902	48.8675	9.95846	109.77	44.1942	2.24628	0.13362
A_0042	Phosphoenolpyruvic acid	PEP	C00074	HMDB00263	3.2749	5.52572	4.14903	4.85948	19.7058	6.31453	4.31655	1.13472	10.2933	8.18387	2.3846	0.33286
A_0043	GMP	GMP	C00144	HMDB01397	N.D.	2.06856	0.867014	1.63193	1.13302	0.822291	1.46779	0.849621	1.19575	0.408446	0.814661	0.73189
A_0044	AMP	AMP	C00020	HMDB00045	2.93581	2.60324	2.48696	4.78546	2.69927	2.43522	2.67534	0.232951	3.30665	1.28748	1.23597	0.48654
A_0045	2-Oxoisovaleric acid	2-KIV	C00141	HMDB00019	N.D.	N.D.	N.D.	N.D.	N.D.	N.D.	N.D.	N.A.	N.D.	N.A.	N.A.	N.A.
A_0046	GDP	GDP	C00035	HMDB01201	2.13465	2.21934	2.17997	2.84305	2.99678	1.98693	2.17798	0.0423807	2.60892	0.544115	1.19786	0.30347
A_0047	Lactic acid	Lactic acid	C00186,C00256,C01432	HMDB00190,HMDB01311	11802	15246.4	8443.71	14553.5	11145.5	6901.49	11830.7	3401.46	10866.8	3833.6	0.918527	0.76116
A_0048	ADP	ADP	C00008	HMDB01341	74.1223	92.6549	85.5889	114.629	62.74	84.6518	84.122	9.35296	87.3404	26.049	1.03826	0.85558
A_0049	GTP	GTP	C00044	HMDB01273	73.9272	72.607	55.8021	86.8352	66.111	67.9554	67.4454	10.105	73.6339	11.4699	1.09175	0.5224
A_0050	Glyoxylic acid	Glyoxylate	C00048	HMDB00119	N.D.	N.D.	N.D.	N.D.	N.D.	N.D.	N.D.	N.A.	N.D.	N.A.	N.A.	N.A.
A_0051	ATP	ATP	C00002	HMDB00538	5432.56	5164.08	4364.85	6299.18	4900.34	5203.55	4987.16	555.408	5467.69	735.876	1.09635	0.42126
A_0052	Glycerol 3-phosphate	Glycerol 3-phosphate	C00093	HMDB00126	434.63	541.6	372.875	362.13	362.406	254.96	449.702	85.3662	326.499	61.9546	0.726034	0.11983
A_0053	Glycolic acid	Glycolic acid	C00160	HMDB00115	N.D.	N.D.	N.D.	N.D.	N.D.	N.D.	N.D.	N.A.	N.D.	N.A.	N.A.	N.A.
A_0054	Pyruvic acid	Pyruvic acid	C00022	HMDB00243	175.876	161.945	114.61	190.888	194.185	142.093	150.81	32.1149	175.722	29.1699	1.16519	0.37673
A_0055	N-Acetylglutamic acid	N-AcGlu	C00624	HMDB01138	N.D.	N.D.	N.D.	N.D.	N.D.	N.D.	N.D.	N.A.	N.D.	N.A.	N.A.	N.A.
A_0056	2-Hydroxyglutaric acid	2-Hydroxyglutaric acid	C02630,C01087,C03196	HMDB00606,HMDB00694	6.7139	12.3489	9.78156	11.0876	8.4943	11.3963	9.6148	2.82122	10.3261	1.59385	1.07398	0.72794
A_0057	Carbamoylphosphate	Carbamoyl-P	C00169	HMDB01096	N.D.	N.D.	N.D.	N.D.	N.D.	N.D.	N.D.	N.A.	N.D.	N.A.	N.A.	N.A.
A_0058	Succinic acid	Succinic acid	C00042	HMDB00254	311.89	401.889	206.353	195.97	93.6024	79.5948	306.711	97.871	123.056	63.533	0.401212	0.062253
A_0059	Malic acid	Malic acid	C00149,C00497,C00711	HMDB00156,HMDB00744	201.147	246.375	132.645	225.883	176.75	143.007	193.389	57.2609	181.88	41.6759	0.940487	0.79356
A_0060	2-Oxoglutaric acid	2-OG	C00026	HMDB00208	5.34953	5.00419	N.D.	N.D.	N.D.	1.72741	5.17686	0.244186	1.72741	N.A.	0.333679	N.A.
A_0061	Fumaric acid	Fumaric acid	C00122	HMDB00134	78.8723	89.7101	43.9172	48.1816	44.4768	42.3635	70.8332	23.9315	45.0073	2.94509	0.635398	0.20099
A_0062	Citric acid	Citric acid	C00158	HMDB00094	132.86	165.157	129.411	258.409	205.122	189.184	142.476	19.718	217.571	36.2529	1.52707	0.049212	*
A_0063	cis-Aconitic acid	cis-Aconitic acid	C00417	HMDB00072	1.64317	1.8888	1.6279	2.83409	2.59195	2.61757	1.71996	0.146423	2.6812	0.133024	1.55888	0.0011355	**
A_0064	Isocitric acid	Isocitric acid	C00311	HMDB00193	N.D.	N.D.	N.D.	N.D.	N.D.	N.D.	N.D.	N.A.	N.D.	N.A.	N.A.	N.A.
C_0001	Urea	Urea	C00086	HMDB00294	6714.82	4468.26	5154.54	7976.19	6230.14	5410.2	5445.87	1151.27	6538.84	1310.55	1.2007	0.33979
C_0002	Gly	Gly	C00037	HMDB00123	1939.08	1670.4	1982.46	2608.89	1388.5	1471.24	1863.98	169.04	1822.88	681.963	0.977947	0.92762
C_0003	Putrescine	Putrescine	C00134	HMDB01414	4.08147	5.90403	5.34826	8.58687	7.34426	5.8471	5.11126	0.934108	7.25941	1.37186	1.42028	0.097459
C_0004	Ala	Ala	C00041,C00133,C01401	HMDB00161,HMDB01310	1767.71	1659.31	1621.1	2042.24	1466.1	1331.56	1682.71	76.054	1613.3	377.516	0.958755	0.78249
C_0005	Sarcosine	Sarcosine	C00213	HMDB00271	6.19483	5.6667	5.39393	7.60599	2.53742	5.28677	5.75182	0.407176	5.1434	2.53732	0.894221	0.71977
C_0006	β-Ala	b-Ala	C00099	HMDB00056	66.5374	39.9768	71.3062	67.867	55.6537	36.148	59.2735	16.8807	53.2229	15.9986	0.897921	0.67568
C_0007	γ-Aminobutyric acid	g-Aminobutyric acid	C00334	HMDB00112	1.91366	2.34733	1.22555	2.76161	1.14121	1.40048	1.82885	0.565674	1.76777	0.870403	0.966603	0.92449
C_0008	N,N-Dimethylglycine	DMG	C01026	HMDB00092	0.181976	1.70096	N.D.	0.878528	0.0671178	N.D.	0.941468	1.07408	0.472823	0.573753	0.502219	0.65502
C_0009	Choline	Choline	C00114	HMDB00097	64.881	37.1898	38.6626	86.777	23.8728	10.1116	46.9111	15.5798	40.2538	40.8735	0.858087	0.81178
C_0010	Ser	Ser	C00065,C00716,C00740	HMDB00187,HMDB03406	315.327	282.589	315.267	518.151	315.31	261.967	304.395	18.8839	365.143	135.166	1.19957	0.51872
C_0011	Creatinine	Creatinine	C00791	HMDB00562	33.1253	33.0042	37.8153	63.642	39.7703	36.5664	34.6482	2.7434	46.6595	14.7942	1.34666	0.2935
C_0012	Pro	Pro	C00148,C00763,C16435	HMDB00162,HMDB03411	133.49	126.81	122.636	219.956	127.155	101.93	127.645	5.47536	149.681	62.1538	1.17263	0.60218
C_0013	Val	Val	C00183,C06417,C16436	HMDB00883	202.073	180.605	175.75	259.191	178.462	162.855	186.143	14.0081	200.169	51.7064	1.07535	0.68956
C_0014	Betaine	Betaine	C00719	HMDB00043	15.4446	30.8712	8.04482	63.4555	11.1132	13.5057	18.1202	11.646	29.3581	29.5534	1.62019	0.5893
C_0015	Thr	Thr	C00188,C00820	HMDB00167	224.029	212.309	210.706	319.811	209.564	213.433	215.681	7.2735	247.603	62.5644	1.148	0.47052
C_0016	Homoserine	Homoserine	C00263	HMDB00719	N.D.	N.D.	N.D.	N.D.	N.D.	N.D.	N.D.	N.A.	N.D.	N.A.	N.A.	N.A.
C_0017	Betaine aldehyde	BTL	C00576	HMDB01252	N.D.	N.D.	N.D.	N.D.	N.D.	N.D.	N.D.	N.A.	N.D.	N.A.	N.A.	N.A.
C_0018	Cys	Cys	C00097,C00736,C00793	HMDB00574,HMDB03417	N.D.	N.D.	N.D.	N.D.	N.D.	N.D.	N.D.	N.A.	N.D.	N.A.	N.A.	N.A.
C_0019	Hydroxyproline	Hydroxyproline	C01015,C01157	HMDB06055,HMDB00725	121.208	152.094	177.056	171.838	119.173	125.873	150.119	27.9764	138.961	28.6685	0.925674	0.65471
C_0020	Creatine	Creatine	C00300	HMDB00064	15971.2	14422	13395.3	20671.6	13111.5	12994.4	14596.2	1296.75	15592.5	4399.03	1.06826	0.73807
C_0021	Ile	Ile	C00407,C06418,C16434	HMDB00172	79.4692	76.6768	59.1302	82.6502	55.8628	41.3168	71.7587	11.0254	59.9432	20.9666	0.835344	0.45065
C_0022	Leu	Leu	C00123,C01570,C16439	HMDB00687	113.987	98.0512	88.7689	138.253	98.5096	77.1014	100.269	12.7546	104.621	31.0303	1.0434	0.83837
C_0023	Asn	Asn	C00152,C01905,C16438	HMDB00168	63.4885	55.7492	60.3001	142.876	66.211	57.613	59.8459	3.88961	88.8999	46.9416	1.48548	0.39593
C_0024	Ornithine	Ornithine	C00077,C00515,C01602	HMDB00214,HMDB03374	17.6065	24.5662	24.624	42.161	38.6238	21.3724	22.2656	4.03496	34.0524	11.1227	1.52937	0.20015
C_0025	Asp	Asp	C00049,C00402,C16433	HMDB00191,HMDB06483	217.733	148.733	177.827	445.372	267.38	241.276	181.431	34.6411	318.01	111.069	1.75279	0.15806
C_0026	Homocysteine	Homocysteine	C00155,C05330	HMDB00742	N.D.	N.D.	N.D.	N.D.	N.D.	N.D.	N.D.	N.A.	N.D.	N.A.	N.A.	N.A.
C_0027	Adenine	Adenine	C00147	HMDB00034	1.44781	2.0015	1.82147	2.33865	1.68068	1.67881	1.75693	0.282428	1.89938	0.380418	1.08108	0.6322
C_0028	Hypoxanthine	Hypoxanthine	C00262	HMDB00157	5.18177	9.79775	2.96473	11.6014	12.7239	3.47681	5.98142	3.48599	9.26737	5.04609	1.54936	0.41202
C_0029	Spermidine	Spermidine	C00315	HMDB01257	32.2751	39.0775	35.9191	44.3929	35.2148	23.8933	35.7573	3.40406	34.5003	10.2684	0.964849	0.85611
C_0030	Gln	Gln	C00064,C00303,C00819	HMDB00641,HMDB03423	2139.2	2199.21	1798.52	2809.88	1508.95	1641.19	2045.64	216.11	1986.67	715.978	0.971174	0.90215
C_0031	Lys	Lys	C00047,C00739,C16440	HMDB00182,HMDB03405	565.346	1151.77	777.414	545.638	544.6	250.842	831.511	296.933	447.027	169.901	0.537607	0.14146
C_0032	Glu	Glu	C00025,C00217,C00302	HMDB00148,HMDB03339	828.826	836.978	891.57	1200.87	786.09	1122.48	852.458	34.1164	1036.48	220.357	1.21587	0.28377
C_0033	Met	Met	C00073,C00855,C01733	HMDB00696	63.92	43.1185	64.3133	130.843	79.6586	70.6527	57.1173	12.1249	93.7183	32.4652	1.6408	0.1809
C_0034	Guanine	Guanine	C00242	HMDB00132	N.D.	N.D.	N.D.	N.D.	N.D.	N.D.	N.D.	N.A.	N.D.	N.A.	N.A.	N.A.
C_0035	His	His	C00135,C00768,C06419	HMDB00177	140.029	141.434	122.156	202.612	111.144	114.564	134.54	10.7473	142.773	51.8502	1.0612	0.81114
C_0036	Carnitine	Carnitine	C00318,C00487,C15025	HMDB00062	197.747	175.327	190.747	430.204	281.918	301.873	187.94	11.4705	337.998	80.4729	1.79843	0.081134
C_0037	Phe	Phe	C00079,C02057,C02265	HMDB00159	66.3691	55.7676	58.2553	142.933	64.6042	59.0723	60.1307	5.54399	88.8698	46.9017	1.47794	0.39985
C_0038	Arg	Arg	C00062,C00792	HMDB00517,HMDB03416	190.79	308.319	229.305	240.915	223.866	104.041	242.805	59.9163	189.607	74.591	0.780904	0.39241
C_0039	Citrulline	Citrulline	C00327	HMDB00904	84.3856	95.4799	96.1672	150.574	83.8966	86.4805	92.0109	6.61264	106.984	37.7721	1.16273	0.56505
C_0040	Tyr	Tyr	C00082,C01536,C06420	HMDB00158	104.124	68.7758	74.9145	204.19	78.1579	72.8897	82.6046	18.887	118.413	74.3324	1.43349	0.49509
C_0041	Spermine	Spermine	C00750	HMDB01256	17.7136	15.3844	15.9875	23.3131	11.8544	10.9995	16.3618	1.20891	15.389	6.87578	0.940542	0.8306
C_0042	Trp	Trp	C00078,C00525,C00806	HMDB00929	12.7364	12.8623	12.4766	31.3936	14.3566	9.32611	12.6917	0.19667	18.3588	11.5653	1.44651	0.48543
C_0043	Cystathionine	Cystathionine	C00542,C02291	HMDB00099	N.D.	N.D.	N.D.	N.D.	N.D.	N.D.	N.D.	N.A.	N.D.	N.A.	N.A.	N.A.
C_0044	Carnosine	Carnosine	C00386	HMDB00033	1825.53	1587.07	2075.01	2952.78	2138.82	1682.41	1829.2	243.99	2258	643.516	1.23442	0.37147
C_0045	Adenosine	Adenosine	C00212	HMDB00050	5.1234	4.39789	3.12965	6.52658	5.7151	2.84109	4.21698	1.00911	5.02759	1.93654	1.19222	0.56586
C_0046	Inosine	Inosine	C00294	HMDB00195	9.51531	15.4603	4.43164	24.1332	22.9905	6.56009	9.80243	5.51995	17.8946	9.83259	1.82553	0.29844
C_0047	Guanosine	Guanosine	C00387	HMDB00133	N.D.	N.D.	N.D.	N.D.	N.D.	N.D.	N.D.	N.A.	N.D.	N.A.	N.A.	N.A.
C_0048	Argininosuccinic acid	ArgSuccinate	C03406	HMDB00052	3.67693	4.00908	2.6952	4.36101	3.08946	1.97879	3.4604	0.68318	3.14309	1.19201	0.908301	0.71446
C_0049	Glutathione (GSSG)	GSSG	C00127	HMDB03337	235.848	203.683	263.292	235.426	174.15	351.915	234.274	29.8355	253.83	90.3002	1.08348	0.75031
C_0050	Glutathione (GSH)	GSH	C00051	HMDB00125	352.844	319.235	238.655	392.422	295.75	30.0629	303.578	58.6823	239.412	187.634	0.788633	0.62052
C_0051	S-Adenosylhomocysteine	SAH	C00021	HMDB00939	N.D.	N.D.	N.D.	N.D.	N.D.	N.D.	N.D.	N.A.	N.D.	N.A.	N.A.	N.A.
C_0052	S-Adenosylmethionine	SAM	C00019	HMDB01185	13.1806	13.5283	13.0732	22.1078	16.6262	14.0935	13.2607	0.237899	17.6092	4.09659	1.32792	0.20701
-	Adenylate Energy Charge	No Label	No ID	No ID	0.992741	0.990696	0.989831	0.990325	0.993139	0.99154	0.991089	0.00149399	0.991668	0.0014115	1.00058	0.65145
-	Total Adenylate	No Label	No ID	No ID	5509.62	5259.34	4452.92	6418.59	4965.78	5290.63	5073.96	552.201	5558.34	762.505	1.09546	0.42776
-	Guanylate Energy Charge	No Label	No ID	No ID	0.985968	0.958668	0.966745	0.96656	0.962537	0.974341	0.97046	0.0140239	0.967813	0.00600077	0.997272	0.78525
-	Total Guanylate	No Label	No ID	No ID	76.0618	76.8949	58.8491	91.3102	70.2408	70.7646	70.6019	10.1868	77.4385	12.0161	1.09683	0.4951
-	GSH/GSSG	No Label	No ID	No ID	1.49606	1.56732	0.90643	1.66686	1.69825	0.0854267	1.32327	0.362748	1.15018	0.922236	0.869194	0.78477
-	Total Glutathione	No Label	No ID	No ID	824.541	726.601	765.238	863.274	644.05	733.893	772.127	49.3319	747.072	110.205	0.967552	0.74492
-	NADPH/NADP+	No Label	No ID	No ID	0.399402	0.309107	0.476527	0.483236	0.493619	0.35961	0.395012	0.0837967	0.445489	0.0745537	1.12778	0.47979
-	NADH/NAD+	No Label	No ID	No ID	0.019659	0.023115	0.0252716	0.0263651	0.0259248	0.0211753	0.0226819	0.00283126	0.0244884	0.00287765	1.07965	0.48157
-	Lactate/Pyruvate	No Label	No ID	No ID	67.1041	94.1459	73.6735	76.241	57.3966	48.5701	78.3079	14.104	60.7359	14.1344	0.775604	0.20213
-	Glycerol 3-phosphate/DHAP	No Label	No ID	No ID	4.41313	2.84484	6.32289	3.14834	2.12109	3.48696	4.52695	1.74182	2.9188	0.711279	0.64476	0.24678
-	Total Amino Acids	No Label	No ID	No ID	9167.73	9329.48	8842.86	12286.7	7584.48	7405.36	9113.36	247.825	9092.17	2767.96	0.997675	0.99065
-	Total Essential Amino Acids	No Label	No ID	No ID	1467.96	1972.6	1568.97	1853.32	1356.76	999.164	1669.84	267.014	1403.08	428.96	0.840249	0.42149
-	Total Non-essential Amino Acids	No Label	No ID	No ID	7699.77	7356.89	7273.89	10433.3	6227.72	6406.2	7443.51	225.768	7689.09	2378.27	1.03299	0.87483
-	Total Glucogenic Amino Acids	No Label	No ID	No ID	8488.39	8079.66	7976.68	11602.8	6941.37	7077.42	8181.58	270.654	8540.52	2652.86	1.04387	0.83694
-	Total Ketogenic Amino Acids	No Label	No ID	No ID	1166.06	1676.22	1281.67	1464.87	1065.65	723.982	1374.65	267.486	1084.83	370.816	0.789173	0.33956
-	Total BCAA	No Label	No ID	No ID	395.53	355.333	323.649	480.094	332.835	281.273	358.171	36.0242	364.734	103.177	1.01832	0.92497
-	Total Aromatic Amino Acids	No Label	No ID	No ID	183.229	137.406	145.646	378.517	157.119	141.288	155.427	24.4273	225.641	132.631	1.45175	0.45711
-	Fischer's Ratio	No Label	No ID	No ID	2.15866	2.58602	2.22216	1.26835	2.11836	1.99078	2.32228	0.2306	1.7925	0.458383	0.771871	0.1732
-	Total Glu-related Amino Acids	No Label	No ID	No ID	3432.33	3612.76	3164.19	4674.23	2757.2	3084.21	3403.09	225.71	3505.22	1025.51	1.03001	0.8805
-	Total Pyr-related Amino Acids	No Label	No ID	No ID	4258.88	3837.48	4142	5520.49	3393.83	3287.53	4079.45	217.555	4067.28	1259.64	0.997016	0.98826
-	Total Acetyl CoA-related Amino Acids	No Label	No ID	No ID	771.539	1339.36	937.79	797.934	713.329	378.586	1016.23	291.927	629.95	221.759	0.619888	0.14718
-	Total Fumarate-related Amino Acids	No Label	No ID	No ID	170.493	124.543	133.17	347.123	142.762	131.962	142.735	24.4225	207.282	121.226	1.45222	0.45516
-	Total Succinyl CoA-related Amino Acids	No Label	No ID	No ID	345.462	300.401	299.193	472.685	313.984	274.825	315.019	26.3718	353.831	104.776	1.12321	0.59097
-	Total Oxaloacetate-related Amino Acids	No Label	No ID	No ID	281.222	204.482	238.127	588.248	333.591	298.889	241.277	38.4667	406.91	157.999	1.68648	0.20629
-	Malate/Asp	No Label	No ID	No ID	0.923822	1.6565	0.74592	0.507179	0.661042	0.592708	1.10875	0.482634	0.586976	0.0770919	0.529405	0.19951
-	Citrulline/Ornithine	No Label	No ID	No ID	4.79286	3.88664	3.90542	3.5714	2.17215	4.04637	4.19497	0.517868	3.2633	0.974354	0.777908	0.23846
-	Glu/2-Oxoglutarate	No Label	No ID	No ID	154.934	167.255	N.D.	N.D.	N.D.	649.807	161.095	8.71216	649.807	N.A.	4.03369	N.A.
-	G6P/R5P	No Label	No ID	No ID	193.993	270.198	523.4	458.384	234.19	278.625	329.197	172.447	323.733	118.709	0.983402	0.96637
-	SAM/SAH	No Label	No ID	No ID	N.D.	N.D.	N.D.	N.D.	N.D.	N.D.	N.D.	N.A.	N.D.	N.A.	N.A.	N.A.
-	Putrescine/Spermidine	No Label	No ID	No ID	0.126459	0.151085	0.148897	0.193429	0.208556	0.244717	0.142147	0.0136305	0.215567	0.0263529	1.51651	0.023361	*
N.D.: Not Detected.
N.A.: Not Available.
Welch t-test (*<0.05, **<0.01)
